# Supplementary material for: Integration of Hollow Microneedle Arrays with Jellyfish-Shaped Electrochemical Sensor for the Detection of Biomarkers in Interstitial Fluid
Source: Sensors (Basel). 2024 Jun 8;24(12):3729. doi: 10.3390/s24123729 (PMC11207310; doi:10.3390/s24123729)
Supplement: Supplementary file 1 [file sensors-24-03729-s001.zip]

Archive with 1 entries (1 files):
- sensors-3011854-supplementary.pdf
